# Supplementary material for: First record of the genus Patchiella (Hemiptera, Aphididae) on Tilia mandshurica in South Korea
Source: Biodivers Data J. 2026 Mar 26;14:e185488. doi: 10.3897/BDJ.14.e185488 (PMC13047380; doi:10.3897/BDJ.14.e185488)
Supplement: XML Treatment for Patchiella kolokasia [file BDJ.14.e185488-treatment1.xml]

<!DOCTYPE tp:taxon-treatment
  PUBLIC "-//TaxonX//DTD Taxonomic Treatment Publishing DTD v0 20100105//EN" "tax-treatment-NSO.dtd">
<tp:taxon-treatment xmlns:tp="http://www.plazi.org/taxpub"><tp:treatment-meta><mixed-citation publication-type="journal"><person-group><name><surname>Lee</surname><given-names>Minho</given-names></name><name><surname>Kanturski</surname><given-names>Mariusz</given-names></name><name><surname>Kaszyca-Taszakowska</surname><given-names>Natalia</given-names></name><name><surname>Lee</surname><given-names>Seunghwan</given-names></name></person-group><article-title>First record of the genus <italic><tp:taxon-name><tp:taxon-name-part taxon-name-part-type="genus" reg="Patchiella">Patchiella</tp:taxon-name-part></tp:taxon-name></italic> (<tp:taxon-name><tp:taxon-name-part taxon-name-part-type="order">Hemiptera</tp:taxon-name-part></tp:taxon-name>, <tp:taxon-name><tp:taxon-name-part taxon-name-part-type="family">Aphididae</tp:taxon-name-part></tp:taxon-name>) on <italic><tp:taxon-name><tp:taxon-name-part taxon-name-part-type="genus" reg="Tilia">Tilia</tp:taxon-name-part> <tp:taxon-name-part taxon-name-part-type="species" reg="mandshurica">mandshurica</tp:taxon-name-part></tp:taxon-name></italic> in South Korea</article-title><source>Biodivers Data J</source><day>26</day><month>03</month><year>2026</year><volume>14</volume><pub-id pub-id-type="doi">10.3897/BDJ.14.e185488</pub-id></mixed-citation></tp:treatment-meta><tp:nomenclature><tp:taxon-name><object-id xmlns:xlink="http://www.w3.org/1999/xlink" content-type="arpha" xlink:type="simple">4B7C36FE-8FE5-523A-BB09-B3AFC80081FD</object-id><tp:taxon-name-part taxon-name-part-type="genus">Patchiella</tp:taxon-name-part> <tp:taxon-name-part taxon-name-part-type="species">kolokasia</tp:taxon-name-part></tp:taxon-name><tp:taxon-authority>(Qiao &amp; Zhang, 1999)</tp:taxon-authority><tp:nomenclature-citation-list><tp:nomenclature-citation><tp:taxon-name>
                <tp:taxon-name-part taxon-name-part-type="genus" reg="Patchiella"/>
                <tp:taxon-name-part taxon-name-part-type="species" reg="kolokasia"/>
              </tp:taxon-name><comment><italic><tp:taxon-name><tp:taxon-name-part taxon-name-part-type="genus" reg="Gharesia">Gharesia</tp:taxon-name-part> <tp:taxon-name-part taxon-name-part-type="species" reg="kolokasia">kolokasia</tp:taxon-name-part></tp:taxon-name></italic> Qiao &amp; Zhang, 1999: 172. - <xref ref-type="bibr" rid="B13826349">Qiao and Zhang (1999)</xref></comment></tp:nomenclature-citation><tp:nomenclature-citation><tp:taxon-name>
                <tp:taxon-name-part taxon-name-part-type="genus" reg="Patchiella"/>
                <tp:taxon-name-part taxon-name-part-type="species" reg="kolokasia"/>
              </tp:taxon-name><comment><italic><tp:taxon-name><tp:taxon-name-part taxon-name-part-type="genus" reg="Patchiella">Patchiella</tp:taxon-name-part> <tp:taxon-name-part taxon-name-part-type="species" reg="kolokasia">kolokasia</tp:taxon-name-part></tp:taxon-name></italic> (Qiao &amp; Zhang, 1999) in Kurosu, Aoki &amp; Arai, 2022: 314. - <xref ref-type="bibr" rid="B13826279">Kurosu et al. (2022)</xref></comment></tp:nomenclature-citation></tp:nomenclature-citation-list></tp:nomenclature><tp:treatment-sec sec-type="materials"><title>Materials</title><list list-type="alpha-lower" list-content="occurrences"><list-item><p><bold>Type status:</bold> <named-content xmlns:xlink="http://www.w3.org/1999/xlink" content-type="dwc:typeStatus" xlink:type="simple">Other material</named-content>. <bold>Occurrence:</bold> catalogNumber: <named-content xmlns:xlink="http://www.w3.org/1999/xlink" content-type="dwc:catalogNumber" xlink:type="simple">PaLMH1</named-content>; recordedBy: <named-content xmlns:xlink="http://www.w3.org/1999/xlink" content-type="dwc:recordedBy" xlink:type="simple">Minho Lee</named-content>; individualCount: <named-content xmlns:xlink="http://www.w3.org/1999/xlink" content-type="dwc:individualCount" xlink:type="simple">1</named-content>; sex: <named-content xmlns:xlink="http://www.w3.org/1999/xlink" content-type="dwc:sex" xlink:type="simple">female</named-content>; lifeStage: <named-content xmlns:xlink="http://www.w3.org/1999/xlink" content-type="dwc:lifeStage" xlink:type="simple">Fundatrix</named-content>; occurrenceID: <named-content xmlns:xlink="http://www.w3.org/1999/xlink" content-type="dwc:occurrenceID" xlink:type="simple">3A5466C5-2F98-5009-9573-C761B256CE10</named-content>; <bold>Taxon:</bold> scientificName: <named-content xmlns:xlink="http://www.w3.org/1999/xlink" content-type="dwc:scientificName" xlink:type="simple"><tp:taxon-name><tp:taxon-name-part taxon-name-part-type="genus" reg="Patchiella">Patchiella</tp:taxon-name-part> <tp:taxon-name-part taxon-name-part-type="species" reg="kolokasia">kolokasia</tp:taxon-name-part></tp:taxon-name></named-content>; order: <named-content xmlns:xlink="http://www.w3.org/1999/xlink" content-type="dwc:order" xlink:type="simple"><tp:taxon-name><tp:taxon-name-part taxon-name-part-type="order">Hemiptera</tp:taxon-name-part></tp:taxon-name></named-content>; family: <named-content xmlns:xlink="http://www.w3.org/1999/xlink" content-type="dwc:family" xlink:type="simple"><tp:taxon-name><tp:taxon-name-part taxon-name-part-type="family">Aphididae</tp:taxon-name-part></tp:taxon-name></named-content>; genus: <named-content xmlns:xlink="http://www.w3.org/1999/xlink" content-type="dwc:genus" xlink:type="simple"><tp:taxon-name><tp:taxon-name-part taxon-name-part-type="genus">Patchiella </tp:taxon-name-part></tp:taxon-name></named-content>; scientificNameAuthorship: <named-content xmlns:xlink="http://www.w3.org/1999/xlink" content-type="dwc:scientificNameAuthorship" xlink:type="simple">(Qiao &amp; Zhang, 1999)</named-content>; <bold>Location:</bold> country: <named-content xmlns:xlink="http://www.w3.org/1999/xlink" content-type="dwc:country" xlink:type="simple">South Korea</named-content>; stateProvince: <named-content xmlns:xlink="http://www.w3.org/1999/xlink" content-type="dwc:stateProvince" xlink:type="simple">Gyeonggi-do</named-content>; locality: <named-content xmlns:xlink="http://www.w3.org/1999/xlink" content-type="dwc:locality" xlink:type="simple">Soheul-eup, Pocheon-si</named-content>; locationRemarks: <named-content xmlns:xlink="http://www.w3.org/1999/xlink" content-type="dwc:locationRemarks" xlink:type="simple">Soheul-eup, Pocheon-si, Gyeonggi-do, South Korea (GPS: 37.7550, 127.1658)</named-content>; verbatimCoordinates: <named-content xmlns:xlink="http://www.w3.org/1999/xlink" content-type="dwc:verbatimCoordinates" xlink:type="simple">37.7550, 127.1658</named-content>; decimalLatitude: <named-content xmlns:xlink="http://www.w3.org/1999/xlink" content-type="dwc:decimalLatitude" xlink:type="simple">37.755</named-content>; decimalLongitude: <named-content xmlns:xlink="http://www.w3.org/1999/xlink" content-type="dwc:decimalLongitude" xlink:type="simple">127.1658</named-content>; <bold>Identification:</bold> identifiedBy: <named-content xmlns:xlink="http://www.w3.org/1999/xlink" content-type="dwc:identifiedBy" xlink:type="simple">https://orcid.org/0000-0002-4012-8928</named-content>; dateIdentified: <named-content xmlns:xlink="http://www.w3.org/1999/xlink" content-type="dwc:dateIdentified" xlink:type="simple">2021</named-content>; <bold>Event:</bold> eventDate: <named-content xmlns:xlink="http://www.w3.org/1999/xlink" content-type="dwc:eventDate" xlink:type="simple">03-May-2021</named-content>; <bold>Record Level:</bold> language: <named-content xmlns:xlink="http://www.w3.org/1999/xlink" content-type="dwc:language" xlink:type="simple">en</named-content>; collectionCode: <named-content xmlns:xlink="http://www.w3.org/1999/xlink" content-type="dwc:collectionCode" xlink:type="simple">Insects</named-content>; basisOfRecord: <named-content xmlns:xlink="http://www.w3.org/1999/xlink" content-type="dwc:basisOfRecord" xlink:type="simple">PreservedSpecimen</named-content></p></list-item><list-item><p><bold>Type status:</bold> <named-content xmlns:xlink="http://www.w3.org/1999/xlink" content-type="dwc:typeStatus" xlink:type="simple">Other material</named-content>. <bold>Occurrence:</bold> catalogNumber: <named-content xmlns:xlink="http://www.w3.org/1999/xlink" content-type="dwc:catalogNumber" xlink:type="simple">PaLMH2</named-content>; recordedBy: <named-content xmlns:xlink="http://www.w3.org/1999/xlink" content-type="dwc:recordedBy" xlink:type="simple">Minho Lee</named-content>; individualCount: <named-content xmlns:xlink="http://www.w3.org/1999/xlink" content-type="dwc:individualCount" xlink:type="simple">1</named-content>; sex: <named-content xmlns:xlink="http://www.w3.org/1999/xlink" content-type="dwc:sex" xlink:type="simple">female</named-content>; lifeStage: <named-content xmlns:xlink="http://www.w3.org/1999/xlink" content-type="dwc:lifeStage" xlink:type="simple">Fundatrix</named-content>; occurrenceID: <named-content xmlns:xlink="http://www.w3.org/1999/xlink" content-type="dwc:occurrenceID" xlink:type="simple">1FED3273-EA03-5332-B067-3097F5A64CC6</named-content>; <bold>Taxon:</bold> scientificName: <named-content xmlns:xlink="http://www.w3.org/1999/xlink" content-type="dwc:scientificName" xlink:type="simple"><tp:taxon-name><tp:taxon-name-part taxon-name-part-type="genus" reg="Patchiella">Patchiella</tp:taxon-name-part> <tp:taxon-name-part taxon-name-part-type="species" reg="kolokasia">kolokasia</tp:taxon-name-part></tp:taxon-name></named-content>; order: <named-content xmlns:xlink="http://www.w3.org/1999/xlink" content-type="dwc:order" xlink:type="simple"><tp:taxon-name><tp:taxon-name-part taxon-name-part-type="order">Hemiptera</tp:taxon-name-part></tp:taxon-name></named-content>; family: <named-content xmlns:xlink="http://www.w3.org/1999/xlink" content-type="dwc:family" xlink:type="simple"><tp:taxon-name><tp:taxon-name-part taxon-name-part-type="family">Aphididae</tp:taxon-name-part></tp:taxon-name></named-content>; genus: <named-content xmlns:xlink="http://www.w3.org/1999/xlink" content-type="dwc:genus" xlink:type="simple"><tp:taxon-name><tp:taxon-name-part taxon-name-part-type="genus">Patchiella </tp:taxon-name-part></tp:taxon-name></named-content>; scientificNameAuthorship: <named-content xmlns:xlink="http://www.w3.org/1999/xlink" content-type="dwc:scientificNameAuthorship" xlink:type="simple">(Qiao &amp; Zhang, 1999)</named-content>; <bold>Location:</bold> country: <named-content xmlns:xlink="http://www.w3.org/1999/xlink" content-type="dwc:country" xlink:type="simple">South Korea</named-content>; stateProvince: <named-content xmlns:xlink="http://www.w3.org/1999/xlink" content-type="dwc:stateProvince" xlink:type="simple">Gyeonggi-do</named-content>; locality: <named-content xmlns:xlink="http://www.w3.org/1999/xlink" content-type="dwc:locality" xlink:type="simple">Soheul-eup, Pocheon-si</named-content>; locationRemarks: <named-content xmlns:xlink="http://www.w3.org/1999/xlink" content-type="dwc:locationRemarks" xlink:type="simple">Soheul-eup, Pocheon-si, Gyeonggi-do, South Korea (GPS: 37.7550, 127.1658)</named-content>; verbatimCoordinates: <named-content xmlns:xlink="http://www.w3.org/1999/xlink" content-type="dwc:verbatimCoordinates" xlink:type="simple">37.7550, 127.1658</named-content>; decimalLatitude: <named-content xmlns:xlink="http://www.w3.org/1999/xlink" content-type="dwc:decimalLatitude" xlink:type="simple">37.755</named-content>; decimalLongitude: <named-content xmlns:xlink="http://www.w3.org/1999/xlink" content-type="dwc:decimalLongitude" xlink:type="simple">127.1658</named-content>; <bold>Identification:</bold> identifiedBy: <named-content xmlns:xlink="http://www.w3.org/1999/xlink" content-type="dwc:identifiedBy" xlink:type="simple">https://orcid.org/0000-0002-4012-8928</named-content>; dateIdentified: <named-content xmlns:xlink="http://www.w3.org/1999/xlink" content-type="dwc:dateIdentified" xlink:type="simple">2021</named-content>; <bold>Event:</bold> eventDate: <named-content xmlns:xlink="http://www.w3.org/1999/xlink" content-type="dwc:eventDate" xlink:type="simple">03-May-2021</named-content>; <bold>Record Level:</bold> language: <named-content xmlns:xlink="http://www.w3.org/1999/xlink" content-type="dwc:language" xlink:type="simple">en</named-content>; collectionCode: <named-content xmlns:xlink="http://www.w3.org/1999/xlink" content-type="dwc:collectionCode" xlink:type="simple">Insects</named-content>; basisOfRecord: <named-content xmlns:xlink="http://www.w3.org/1999/xlink" content-type="dwc:basisOfRecord" xlink:type="simple">PreservedSpecimen</named-content></p></list-item><list-item><p><bold>Type status:</bold> <named-content xmlns:xlink="http://www.w3.org/1999/xlink" content-type="dwc:typeStatus" xlink:type="simple">Other material</named-content>. <bold>Occurrence:</bold> catalogNumber: <named-content xmlns:xlink="http://www.w3.org/1999/xlink" content-type="dwc:catalogNumber" xlink:type="simple">PaLMH3</named-content>; recordedBy: <named-content xmlns:xlink="http://www.w3.org/1999/xlink" content-type="dwc:recordedBy" xlink:type="simple">Minho Lee</named-content>; individualCount: <named-content xmlns:xlink="http://www.w3.org/1999/xlink" content-type="dwc:individualCount" xlink:type="simple">1</named-content>; sex: <named-content xmlns:xlink="http://www.w3.org/1999/xlink" content-type="dwc:sex" xlink:type="simple">female</named-content>; lifeStage: <named-content xmlns:xlink="http://www.w3.org/1999/xlink" content-type="dwc:lifeStage" xlink:type="simple">Fundatrix</named-content>; occurrenceID: <named-content xmlns:xlink="http://www.w3.org/1999/xlink" content-type="dwc:occurrenceID" xlink:type="simple">AA881EDC-7349-5218-AA87-541B580946EE</named-content>; <bold>Taxon:</bold> scientificName: <named-content xmlns:xlink="http://www.w3.org/1999/xlink" content-type="dwc:scientificName" xlink:type="simple"><tp:taxon-name><tp:taxon-name-part taxon-name-part-type="genus" reg="Patchiella">Patchiella</tp:taxon-name-part> <tp:taxon-name-part taxon-name-part-type="species" reg="kolokasia">kolokasia</tp:taxon-name-part></tp:taxon-name></named-content>; order: <named-content xmlns:xlink="http://www.w3.org/1999/xlink" content-type="dwc:order" xlink:type="simple"><tp:taxon-name><tp:taxon-name-part taxon-name-part-type="order">Hemiptera</tp:taxon-name-part></tp:taxon-name></named-content>; family: <named-content xmlns:xlink="http://www.w3.org/1999/xlink" content-type="dwc:family" xlink:type="simple"><tp:taxon-name><tp:taxon-name-part taxon-name-part-type="family">Aphididae</tp:taxon-name-part></tp:taxon-name></named-content>; genus: <named-content xmlns:xlink="http://www.w3.org/1999/xlink" content-type="dwc:genus" xlink:type="simple"><tp:taxon-name><tp:taxon-name-part taxon-name-part-type="genus">Patchiella </tp:taxon-name-part></tp:taxon-name></named-content>; scientificNameAuthorship: <named-content xmlns:xlink="http://www.w3.org/1999/xlink" content-type="dwc:scientificNameAuthorship" xlink:type="simple">(Qiao &amp; Zhang, 1999)</named-content>; <bold>Location:</bold> country: <named-content xmlns:xlink="http://www.w3.org/1999/xlink" content-type="dwc:country" xlink:type="simple">South Korea</named-content>; stateProvince: <named-content xmlns:xlink="http://www.w3.org/1999/xlink" content-type="dwc:stateProvince" xlink:type="simple">Gyeonggi-do</named-content>; locality: <named-content xmlns:xlink="http://www.w3.org/1999/xlink" content-type="dwc:locality" xlink:type="simple">Soheul-eup, Pocheon-si</named-content>; locationRemarks: <named-content xmlns:xlink="http://www.w3.org/1999/xlink" content-type="dwc:locationRemarks" xlink:type="simple">Soheul-eup, Pocheon-si, Gyeonggi-do, South Korea (GPS: 37.7550, 127.1658)</named-content>; verbatimCoordinates: <named-content xmlns:xlink="http://www.w3.org/1999/xlink" content-type="dwc:verbatimCoordinates" xlink:type="simple">37.7550, 127.1658</named-content>; decimalLatitude: <named-content xmlns:xlink="http://www.w3.org/1999/xlink" content-type="dwc:decimalLatitude" xlink:type="simple">37.755</named-content>; decimalLongitude: <named-content xmlns:xlink="http://www.w3.org/1999/xlink" content-type="dwc:decimalLongitude" xlink:type="simple">127.1658</named-content>; <bold>Identification:</bold> identifiedBy: <named-content xmlns:xlink="http://www.w3.org/1999/xlink" content-type="dwc:identifiedBy" xlink:type="simple">https://orcid.org/0000-0002-4012-8928</named-content>; dateIdentified: <named-content xmlns:xlink="http://www.w3.org/1999/xlink" content-type="dwc:dateIdentified" xlink:type="simple">2021</named-content>; <bold>Event:</bold> eventDate: <named-content xmlns:xlink="http://www.w3.org/1999/xlink" content-type="dwc:eventDate" xlink:type="simple">03-May-2021</named-content>; <bold>Record Level:</bold> language: <named-content xmlns:xlink="http://www.w3.org/1999/xlink" content-type="dwc:language" xlink:type="simple">en</named-content>; collectionCode: <named-content xmlns:xlink="http://www.w3.org/1999/xlink" content-type="dwc:collectionCode" xlink:type="simple">Insects</named-content>; basisOfRecord: <named-content xmlns:xlink="http://www.w3.org/1999/xlink" content-type="dwc:basisOfRecord" xlink:type="simple">PreservedSpecimen</named-content></p></list-item></list></tp:treatment-sec><tp:treatment-sec sec-type="Diagnosis"><title>Diagnosis</title><p>Fundatrix.</p><p><bold>Colour. In life</bold>: head and thorax dark brown, white powdered with wax. ABD TERG I–VIII orangish-brown or brown. Leg and ANT dark brown (Figs <xref ref-type="fig" rid="F13826155">2</xref>, <xref ref-type="fig" rid="F13826157">3</xref>).</p><p><bold>Morphometric characters (Table <xref ref-type="table" rid="T13826159">1</xref></bold>): body globular, ANT 0.13–0.15 × BL. Antenna 4-segmented, ANT IV 0.45–0.52 × ANT III. URS 0.52–0.61 × ANT III, 1.06–1.19 × ANT IV and 0.74–0.86 × HT II with 6–7 fine accessory setae. HT I 0.30–0.35 × HT II. GP U-shaped with 32–39 fine setae. Siphunculi absent.</p></tp:treatment-sec><tp:treatment-sec sec-type="Remarks"><title>Remarks</title><p>This species was first discovered on <italic><tp:taxon-name><tp:taxon-name-part taxon-name-part-type="genus" reg="Tilia">Tilia</tp:taxon-name-part> <tp:taxon-name-part taxon-name-part-type="species" reg="mandshurica">mandshurica</tp:taxon-name-part></tp:taxon-name></italic> in South Korea. The diagnostic characteristics of the Korean specimens, including the presence of dorsal wax plates on the head, a four-segmented antenna, the number of setae on the basal part of ANT IV, the length and number of secondary setae on URS and the relative lengths of the femorotrochanter and HT II, are consistent with the fundatrix description of the Japanese population provided by <xref ref-type="bibr" rid="B13826279">Kurosu et al. (2022)</xref>. Furthermore, the number and arrangement of setae on both the cauda and the anal plate are consistent with those previously reported. In contrast to the Japanese specimens, the Korean individuals possess distinct wax plates on the thoracic and abdominal tergites.</p></tp:treatment-sec><tp:treatment-sec sec-type="Distribution"><title>Distribution</title><p>Previously known from Japan and China. Newly recorded from South Korea.</p></tp:treatment-sec><tp:treatment-sec><!--Section generated to contain objects referenced in tp:taxon-treatment.--><fig id="F13826155" position="float" orientation="portrait"><object-id xmlns:xlink="http://www.w3.org/1999/xlink" content-type="arpha" xlink:type="simple">06DB1996-41C4-5294-A596-8A46EB702AD9</object-id><object-id xmlns:xlink="http://www.w3.org/1999/xlink" content-type="doi" xlink:type="simple">10.3897/BDJ.14.e185488.figure1</object-id><label>Figure 2.</label><caption><p><italic><tp:taxon-name><tp:taxon-name-part taxon-name-part-type="genus" reg="Patchiella">Patchiella</tp:taxon-name-part> <tp:taxon-name-part taxon-name-part-type="species" reg="kolokasia">kolokasia</tp:taxon-name-part></tp:taxon-name></italic> (Qiao &amp; Zhang, 1999) in life: <bold>a</bold> colonies forming “leaf-nest” pseudogalls on <italic><tp:taxon-name><tp:taxon-name-part taxon-name-part-type="genus" reg="Tilia">Tilia</tp:taxon-name-part> <tp:taxon-name-part taxon-name-part-type="species" reg="mandshurica">mandshurica</tp:taxon-name-part></tp:taxon-name></italic>; <bold>b</bold> colony of fundatrices with nymphs; <bold>c</bold> dorsal view of a fundatrix; <bold>d</bold> ventral view of a fundatrix.</p></caption><graphic xmlns:xlink="http://www.w3.org/1999/xlink" xlink:href="bdj-14-e185488-g002.jpg" position="float" id="oo_1513181.jpg" orientation="portrait" xlink:type="simple"><uri content-type="original_file" xlink:type="simple">https://binary.pensoft.net/fig/1513181</uri></graphic></fig><fig id="F13826157" position="float" orientation="portrait"><object-id xmlns:xlink="http://www.w3.org/1999/xlink" content-type="arpha" xlink:type="simple">A1BF88A4-B40F-5D22-97DD-C8F430BC62E4</object-id><object-id xmlns:xlink="http://www.w3.org/1999/xlink" content-type="doi" xlink:type="simple">10.3897/BDJ.14.e185488.figure1</object-id><label>Figure 3.</label><caption><p><italic><tp:taxon-name><tp:taxon-name-part taxon-name-part-type="genus" reg="Patchiella">Patchiella</tp:taxon-name-part> <tp:taxon-name-part taxon-name-part-type="species" reg="kolokasia">kolokasia</tp:taxon-name-part></tp:taxon-name></italic> (Qiao &amp; Zhang, 1999): specimen's catalogue number (PkLMH1-3), fundatrix: <bold>a</bold> body (PkLMH3); <bold>b</bold> head with thorax (PkLMH1); <bold>c</bold> wax plate (PkLMH3); <bold>d</bold> URS (PkLMH1); <bold>e</bold> HT II (PkLMH2); <bold>f</bold> ANT (PkLMH1).</p></caption><graphic xmlns:xlink="http://www.w3.org/1999/xlink" xlink:href="bdj-14-e185488-g003.jpg" position="float" id="oo_1513182.jpg" orientation="portrait" xlink:type="simple"><uri content-type="original_file" xlink:type="simple">https://binary.pensoft.net/fig/1513182</uri></graphic></fig><table-wrap id="T13826159" position="float" orientation="portrait"><label>Table 1.</label><caption><p>Biometric measurements of <italic><tp:taxon-name><tp:taxon-name-part taxon-name-part-type="genus" reg="Patchiella">Patchiella</tp:taxon-name-part> <tp:taxon-name-part taxon-name-part-type="species" reg="kolokasia">kolokasia</tp:taxon-name-part></tp:taxon-name></italic> (Qiao &amp; Zhang, 1999) (min.–max.) mean length (mm).</p></caption><table rules="all" border="1"><tbody><tr><td rowspan="1" colspan="1">character</td><td rowspan="1" colspan="3">fundatrix (n = 3)</td></tr><tr><td rowspan="1" colspan="1">BL</td><td rowspan="1" colspan="3">(4.53-4.92) 4.67</td></tr><tr><td rowspan="1" colspan="1">ANT I</td><td rowspan="1" colspan="3">(0.06-0.08) 0.07</td></tr><tr><td rowspan="1" colspan="1">ANT II</td><td rowspan="1" colspan="3">(0.10-0.11) 0.11</td></tr><tr><td rowspan="1" colspan="1">ANT III</td><td rowspan="1" colspan="3">(0.31-0.33) 0.32</td></tr><tr><td rowspan="1" colspan="1">ANT IV</td><td rowspan="1" colspan="3">(0.15-0.17) 0.16</td></tr><tr><td rowspan="1" colspan="1">URS</td><td rowspan="1" colspan="3">(0.17-0.19) 0.18</td></tr><tr><td rowspan="1" colspan="1">Femorotrochanter</td><td rowspan="1" colspan="3">(0.80-0.83) 0.82</td></tr><tr><td rowspan="1" colspan="1">TIBIAE III</td><td rowspan="1" colspan="3">(0.91-0.97) 0.94</td></tr><tr><td rowspan="1" colspan="1">HT I</td><td rowspan="1" colspan="3">(0.07-0.08) 0.07</td></tr><tr><td rowspan="1" colspan="1">HT II</td><td rowspan="1" colspan="3">(0.22-0.23) 0.22</td></tr><tr><td rowspan="1" colspan="1">Wax plate</td><td rowspan="1" colspan="1">Number of spinal wax plate</td><td rowspan="1" colspan="1">Number of marginal wax plate</td><td rowspan="1" colspan="1">Total wax plate</td></tr><tr><td rowspan="1" colspan="1">Head</td><td rowspan="1" colspan="1">2</td><td rowspan="1" colspan="1">4</td><td rowspan="1" colspan="1">6</td></tr><tr><td rowspan="1" colspan="1">Prothorax</td><td rowspan="1" colspan="1">4</td><td rowspan="1" colspan="1">0</td><td rowspan="1" colspan="1">4</td></tr><tr><td rowspan="1" colspan="1">Mesothorax</td><td rowspan="1" colspan="1">2</td><td rowspan="1" colspan="1">4</td><td rowspan="1" colspan="1">6</td></tr><tr><td rowspan="1" colspan="1">Metathorax</td><td rowspan="1" colspan="1">2</td><td rowspan="1" colspan="1">4</td><td rowspan="1" colspan="1">6</td></tr><tr><td rowspan="1" colspan="1">ABD TERG I</td><td rowspan="1" colspan="1">2</td><td rowspan="1" colspan="1">4</td><td rowspan="1" colspan="1">6</td></tr><tr><td rowspan="1" colspan="1">ABD TERG II</td><td rowspan="1" colspan="1">2</td><td rowspan="1" colspan="1">4</td><td rowspan="1" colspan="1">6</td></tr><tr><td rowspan="1" colspan="1">ABD TERG III</td><td rowspan="1" colspan="1">2</td><td rowspan="1" colspan="1">4</td><td rowspan="1" colspan="1">6</td></tr><tr><td rowspan="1" colspan="1">ABD TERG IV</td><td rowspan="1" colspan="1">2</td><td rowspan="1" colspan="1">4</td><td rowspan="1" colspan="1">6</td></tr><tr><td rowspan="1" colspan="1">ABD TERG V</td><td rowspan="1" colspan="1">2</td><td rowspan="1" colspan="1">2</td><td rowspan="1" colspan="1">4</td></tr><tr><td rowspan="1" colspan="1">ABD TERG VI</td><td rowspan="1" colspan="1">2</td><td rowspan="1" colspan="1">2</td><td rowspan="1" colspan="1">4</td></tr><tr><td rowspan="1" colspan="1">ABD TERG VII</td><td rowspan="1" colspan="1">2</td><td rowspan="1" colspan="1">2</td><td rowspan="1" colspan="1">4</td></tr></tbody></table></table-wrap></tp:treatment-sec><ref-list><ref id="B13826349"><element-citation xmlns:xlink="http://www.w3.org/1999/xlink" publication-type="article" xlink:type="simple"><person-group person-group-type="author"><name name-style="western"><surname>Qiao</surname><given-names>G.</given-names></name><name name-style="western"><surname>Zhang</surname><given-names>G.</given-names></name></person-group><year>1999</year><article-title>Notes on one new record genus and three new species of <tp:taxon-name><tp:taxon-name-part taxon-name-part-type="family">Pemphigidae</tp:taxon-name-part></tp:taxon-name> and <tp:taxon-name><tp:taxon-name-part taxon-name-part-type="family">Lachnidae</tp:taxon-name-part></tp:taxon-name> from Fujian Province, China (<tp:taxon-name><tp:taxon-name-part taxon-name-part-type="suborder">Homoptera</tp:taxon-name-part></tp:taxon-name>: <tp:taxon-name><tp:taxon-name-part taxon-name-part-type="superfamily">Aphidoidea</tp:taxon-name-part></tp:taxon-name>)</article-title><source>Acta Zootaxonomica Sinica</source><volume>24</volume><issue>2</issue><fpage>171</fpage><lpage>177</lpage></element-citation></ref><ref id="B13826279"><element-citation xmlns:xlink="http://www.w3.org/1999/xlink" publication-type="article" xlink:type="simple"><person-group person-group-type="author"><name name-style="western"><surname>Kurosu</surname><given-names>U.</given-names></name><name name-style="western"><surname>Aoki</surname><given-names>S.</given-names></name><name name-style="western"><surname>Arai</surname><given-names>K.</given-names></name></person-group><year>2022</year><article-title>A <italic><tp:taxon-name><tp:taxon-name-part taxon-name-part-type="genus" reg="Patchiella">Patchiella</tp:taxon-name-part></tp:taxon-name></italic> species (<tp:taxon-name><tp:taxon-name-part taxon-name-part-type="order">Hemiptera</tp:taxon-name-part></tp:taxon-name>: <tp:taxon-name><tp:taxon-name-part taxon-name-part-type="family">Aphididae</tp:taxon-name-part></tp:taxon-name>) forming leaf nests on <italic><tp:taxon-name><tp:taxon-name-part taxon-name-part-type="genus" reg="Tilia">Tilia</tp:taxon-name-part></tp:taxon-name></italic> spp. in Japan: its identity, host alternation, and nymphs covering the fundatrix</article-title><source>Japanese Journal of Systematic Entomology</source><volume>28</volume><issue>2</issue><fpage>311</fpage><lpage>318</lpage></element-citation></ref></ref-list></tp:taxon-treatment>
